# Supplementary material for: The Effect of Ambient Environmental Conditions on COVID-19 Mortality: A Systematic Review
Source: Int J Environ Res Public Health. 2021 Jun 21;18(12):6665. doi: 10.3390/ijerph18126665 (PMC8296503; doi:10.3390/ijerph18126665)
Supplement: Supplementary file 1 [file ijerph-18-06665-s001.zip]

Archive with 2 entries (2 files):
- Supplementary Material S1.pdf
- Table S1 S2 S3 S4.pdf
